# Supplementary material for: Optimized strategy for real-time qPCR detection of Onchocerca volvulus DNA in pooled Simulium sp. blackfly vectors
Source: PLoS Negl Trop Dis. 2023 Dec 14;17(12):e0011815. doi: 10.1371/journal.pntd.0011815 (PMC10754622; doi:10.1371/journal.pntd.0011815)
Supplement: S1 Data — (XLSX) [file pntd.0011815.s006.xlsx]

## Sheet: Efficiency Calculation
Sample	Log copy number	Cт	Cт Mean	Cт SD
100pg	8.8815	8.10562	7.72573	0.332262
100pg	8.8815	7.92975
100pg	8.8815	8.29494
100pg	8.8815	7.6376
100pg	8.8815	7.52481
100pg	8.8815	7.64548
100pg	8.8815	7.24462
100pg	8.8815	7.72692
100pg	8.8815	7.72894
100pg	8.8815	7.93329
100pg	8.8815	7.21105
10pg	7.8815	12.165	11.9606	0.222189
10pg	7.8815	11.798
10pg	7.8815	12.0481
10pg	7.8815	11.9045
10pg	7.8815	11.8296
10pg	7.8815	12.2979
10pg	7.8815	11.5775
10pg	7.8815	11.7083
10pg	7.8815	11.9726
10pg	7.8815	12.0483
10pg	7.8815	12.2165
1pg	6.8815	15.6106	15.5012	0.179096
1pg	6.8815	15.4218				Size of OvND5 amplicon (bp)	128
1pg	6.8815	15.7583
1pg	6.8815	15.8876				total size * 650 Da (g/mol)
1pg	6.8815	15.4697				Moles of DNA umol	12.64
1pg	6.8815	15.4744				DNA copy number	7.612e+18
1pg	6.8815	15.3772				DNA molecular weight	79107.96 g/mol
1pg	6.8815	15.3803
1pg	6.8815	15.315
1pg	6.8815	15.4527						Copy Number	Log10 Copy Number
1pg	6.8815	15.3658					1ag	7.612	0.881499
100fg	5.8815	19.0009	18.8388	0.245524			10ag	76.12	1.8815
100fg	5.8815	18.7929					100ag	761.2	2.8815
100fg	5.8815	18.6639					1 fg	7612	3.8815
100fg	5.8815	18.6307					10 fg	76120	4.8815
100fg	5.8815	18.5743					100 fg	761200	5.8815
100fg	5.8815	18.7896					1 pg	7612000	6.8815
100fg	5.8815	18.5382					10 pg	76120000	7.8815
100fg	5.8815	19.3622					100 pg	761200000	8.8815
100fg	5.8815	18.8406					1 ng	7612000000	9.8815
100fg	5.8815	19.0014
100fg	5.8815	19.032
10fg	4.8815	24.0721	24.1416	0.172172		Efficiency Calculation	E = -1+10(-1/slope)
10fg	4.8815	23.9724
10fg	4.8815	24.2405					E = -1 + 10(-1/-3.4281)
10fg	4.8815	24.2637
10fg	4.8815	24.3718					exponent = -1/-3.4281 = 0.2917
10fg	4.8815	24.0207
10fg	4.8815	23.8584					10^exponent=	1.95749
10fg	4.8815	24.1324					-1+10^exponent'	0.957492
10fg	4.8815	24.3006					Efficiency =	0.9575
10fg	4.8815	24.3419
10fg	4.8815	23.9835
1fg	3.8815	25.3342	25.5964	0.179993
1fg	3.8815	25.5462
1fg	3.8815	25.8413
1fg	3.8815	25.7805
1fg	3.8815	25.6357
1fg	3.8815	25.8285
1fg	3.8815	25.383
1fg	3.8815	25.6124
1fg	3.8815	25.6612
1fg	3.8815	25.5708
1fg	3.8815	25.3668
100ag	2.8815	28.8374	28.9576	0.682744
100ag	2.8815	28.7784
100ag	2.8815	30.9511
100ag	2.8815	29.0534
100ag	2.8815	28.7869
100ag	2.8815	28.7443
100ag	2.8815	28.7193
100ag	2.8815	28.6113
100ag	2.8815	28.8931
100ag	2.8815	28.3674
100ag	2.8815	28.7908
10ag	1.8815	31.7699	31.6382	0.445107
10ag	1.8815	32.008
10ag	1.8815	31.2754
10ag	1.8815	31.3581
10ag	1.8815	31.7255
10ag	1.8815	32.0958
10ag	1.8815	30.8029
10ag	1.8815	31.5643
10ag	1.8815	31.4932
10ag	1.8815	31.4821
10ag	1.8815	32.4453
NTC		Undetermined
NTC		Undetermined
NTC		Undetermined
